# Supplementary material for: Geographical and social isolation drive the evolution of Austronesian languages
Source: PLoS One. 2020 Dec 1;15(12):e0243171. doi: 10.1371/journal.pone.0243171 (PMC7707576; doi:10.1371/journal.pone.0243171)
Supplement: S1 Dataset — (CSV) [file pone.0243171.s009.csv]

pair_no	tree_name	ISO_16th_Ed	Language_ethnologue	Pulotu_name	In_area_speakers_Ethnologue	isolation_v3	Within_conf_v14	InternalConf_v15	ExternalConf_v16	v10.Population
1	Tsou	tsu	Tsou	Tsou	2130	0	1	4	3	1300
1.1	CiuliAtayal	tay	Atayal	Atayal	84300	0	1	4	3	30000
2	CentralAmis	ami	Amis	Ami	138000	0	NA	4	3	20000
2.1	Bunun	bnn	Bunun	Bunun	38000	0	2	4	3	13000
3	SubanunSindangan	syb	Subanen Central	Subanun	140000	0	1	1	3	50000
3.1	Binukid	bkd	Binukid	Bukidnon	122000	0	1	3	3	20000
4	Gaddang	gad	Gaddang	Gaddang (Pagan)	30300	0	NA	2	2	2500
4.1	IsnegDibagatKabugaoIsneg	isd	Isnag	Isneg	32600	0	2	3	3	10000
5	BontokGuinaang	bnc	Bontoc Central	Bontok	40700	0	2	4	2	30000
5.1	IfugaoAmganad	ifa	Ifugao Amganad	Ifugao	27100	0	2	4	2	75000
6	MerinaMalagasy	plt	Malagasy Plateau	Malagasy (Merina)	7544380	0	1	1	4	500000
6.1	DayakNgaju	nij	Ngaju	Ngaju	890000	0	NA	NA	NA	50000
7	KelabitBario	kzi	Kelabit	Kelabit	4640	0	1	3	3	NA
7.1	KayanUmaJuman	ree	Kayan Rejang	Kayan	3030	0	1	2	3	NA
8	Iban	iba	Iban	Iban	1452000	0	1	4	3	150000
8.1	Melayu	zlm	Malay	Besemah	19125300	0	3	4	3	NA
9	Palauan	pau	Palauan	Palau	18140	307	3	4	1	25000
9.1	Chamorro	cha	Chamorro	Chamorro	30300	117.4	1	4	1	40000
10	Kedang	ksx	Kedang	Kedang	30000	0	1	2	2	11000
10.1	Sika	ski	Sika	Ata Tana 'Ai	175000	0	1	1	1	6000
11	LamboyaLaboya	lmy	Lamboya	Laboya	25000	0	2	1	4	NA
11.1	ESKamberaSouthern D	xbr	Kambera	East Sumba	240000	0	1	4	3	60000
12	Atoni	aoz	Uab Meto	Atoni	700000	0	2	3	2	115000
12.1	RotiTermanu D	twu	Termanu	Roti	30000	12	2	NA	1	40000
13	Waropen	wrp	Waropen	Waropen	6000	0	4	4	4	7000
13.1	Numfor	bhw	Biak	Biak	70000	42.5	3	4	4	NA
14	Manam	mva	Manam	Manam	7950	0	3	4	2	4000
14.1	Wogeo	woc	Wogeo	Wogeo	1620	21.4	1	2	1	1000
15	Mekeo	mek	Mekeo	Mekeo	19000	0	2	4	1	15000
15.1	Motu	meu	Motu	Motu	39000	0	2	3	3	4500
16	Bwaidoga	bwd	Bwaidoka	Goodenough Island	6500	4.8	1	3	3	4000
16.1	Dobuan	dob	Dobu	Dobu	110000	2.3	1	4	4	2000
17	Chuukese	chk	Chuukese	Chuuk	100990	68.2	4	4	2	12000
17.1	Woleai	woe	Woleaian	Woleai (Ifaluk)	1630	NA	2	1	1	300
18	Samoan	smo	Samoan	Samoa	407720	366.7	1	3	3	60000
18.1	Tongan	ton	Tongan	Tonga	186010	328.3	1	1	3	35000
19	Niue	niu	Niue	Niue	7050	419.7	3	4	1	5000
19.1	FutunaEast	fud	Futuna East	Futuna (East)	3900	225.3	2	3	1	1000
20	FutunaWest	fut	Futuna Aniwa	Futuna (West)	1500	72.5	2	3	1	1000
20.1	Rennellese	mnv	Rennell Bellona	Rennell and Bellona	4390	168.8	2	4	1	1450
21	Kapingamarangi	kpg	Kapingamarangi	Kapingamarangi	3000	302.4	2	1	1	300
21.1	Luangiua	ojv	Ontong Java	Ontong Java	2370	240.6	4	1	1	2000
22	Maori	mri	Maori	Maori	148000	650.6	2	3	1	100000
22.1	Hawaiian	haw	Hawaiian	Hawaii	2000	3335.7	2	4	1	250000
23	Nengone	nen	Nengone	Mare	8720	15.7	NA	4	1	4300
23.1	Dehu	dhv	Dehu	Lifou	13000	15.7	NA	4	1	7000
24	SyeErromangan	erg	Sie	Eromanga	1900	35.7	NA	3	3	5000
24.1	Kwamera	tnk	Kwamera	Tanna	3500	24.9	2	4	2	7000
25	Mota	mtt	Mota	Mota	900	7.1	NA	NA	NA	1430
25.1	Nahavaq	sns	South West Bay	Malekula (South)	600	0	1	4	4	2000
26	Toambaita	mlu	Toabaita	To'abaita	12600	0	1	3	1	NA
26.1	KwaraaeSolomonIslands	kwf	Kwaraae	Kwara'ae	32400	0	2	4	2	9000
27	Simbo	sbb	Simbo	Simbo	2700	8	2	2	4	500
27.1	Roviana	rug	Roviana	Roviana	25870	0	3	3	4	3500
