# Supplementary material for: Geographical and social isolation drive the evolution of Austronesian languages
Source: PLoS One. 2020 Dec 1;15(12):e0243171. doi: 10.1371/journal.pone.0243171 (PMC7707576; doi:10.1371/journal.pone.0243171)
Supplement: S2 Dataset — (CSV) [file pone.0243171.s010.csv]

		Gain A	Gain B	Difference Gains	Loss A	Loss B	Difference Loss	Total A	Total B	Difference Total	Absence	Retention	Shared Gain	Shared Loss	Uncountable	Total	BL in years	Tip1	Tip2	Shared_Node	BL
Tsou	CiuliAtayal	120	68	52	106	53	53	226	121	105	0	17	0	29335	4741	34440	4347.8	1	90	91	4.3478
Bunun	CentralAmis	132	177	-45	45	34	11	177	211	-34	0	46	2	30143	3861	34440	4347.8	2	3	91	4.3478
SubanunSindangan	Binukid	50	31	19	76	61	15	126	92	34	0	77	0	28785	5360	34440	420	82	81	158	0.42
IsnegDibagatKabugaoIsneg	Gaddang	38	54	-16	51	44	7	69	98	-29	0	92	1	27159	7021	34440	139.7	85	83	160	0.1397
IfugaoAmganad	BontokGuinaang	36	56	-20	65	60	5	101	116	-15	0	74	0	27957	6192	34440	284.4	88	87	162	0.2844
DayakNgaju	MerinaMalagasy	68	135	-67	38	138	-100	106	273	-167	0	55	0	33812	194	34440	2514.1	77	76	154	2.5141
KelabitBario	KayanUmaJuman	76	66	10	54	59	-5	130	125	5	0	72	1	32239	1873	34440	2349.9	79	78	155	2.3499
Iban	Melayu	43	27	16	51	57	-6	94	84	10	0	94	0	27505	6663	34440	541.2	7	8	100	0.5412
Chamorro	Palauan	138	143	-5	21	47	-26	159	190	-31	0	24	0	30398	3669	34440	3547.7	72	73	102	3.5477
Sika	Kedang	99	107	-8	41	49	-8	140	156	-16	0	57	0	32239	1848	34440	2610.5	71	70	152	2.6105
ESKamberaSouthern	LamboyaLaboya	32	40	-8	83	114	-31	115	154	-39	0	81	0	32966	1124	34440	1872.3	66	67	151	1.8723
RotiTermanu	Atoni	97	124	-27	18	46	-28	115	170	-55	0	54	2	31631	2468	34440	1224.4	13	12	105	1.2244
Numfor	Waropen	137	184	-47	38	33	5	175	217	-42	0	29	1	30674	3344	34440	932.6	64	65	148	0.9326
Manam	Wogeo	94	87	7	36	34	2	130	121	9	0	47	12	29813	4317	34440	171.1	58	57	143	0.1711
Motu	Mekeo	94	134	-40	24	63	-39	118	197	-79	0	42	4	33128	951	34440	992.1	62	63	147	0.9921
Bwaidoga	Dobuan	70	66	4	66	65	1	136	131	5	0	56	1	28927	5189	34440	1066.3	59	60	146	1.0663
Chuukese	Woleai	42	29	13	31	23	8	73	52	21	0	178	0	32265	1872	34440	851.5	36	37	126	0.8515
Tongan	Samoan	33	35	-2	50	52	-2	83	87	-4	0	143	1	34051	75	34440	1769.1	31	30	122	1.7691
FutunaEast	Niue	12	15	-3	43	86	-43	55	101	-46	0	182	0	30056	4046	34440	1376.5	26	25	121	1.3765
Rennellese	FutunaWest	11	3	8	29	43	-14	40	46	-6	0	127	0	20411	13816	34440	1570.4	28	27	112	1.5704
Kapingamarangi	Luangiua	5	4	1	28	29	-1	33	33	0	0	118	0	19756	14500	34440	227.1	22	23	120	0.2271
Maori	Hawaiian	32	38	-6	56	48	8	88	86	2	0	139	3	33152	972	34440	316.8	18	17	118	0.3168
Dehu	Nengone	190	185	5	22	30	-8	212	215	-3	0	27	8	31659	2319	34440	1722.1	40	39	128	1.7221
SyeErromangan	Kwamera	57	57	0	103	94	9	160	151	9	0	69	0	33675	385	34440	1843.3	44	45	132	1.8433
Nahavaq	Mota	36	81	-45	99	106	-7	135	187	-52	0	59	0	31699	2360	34440	1029.2	43	42	131	1.0292
KwaraaeSolomonIslands	Toambaita	43	37	6	33	49	-16	76	96	-20	0	124	6	33406	732	34440	197.9	48	49	136	0.1979
Simbo	Roviana	138	82	56	75	25	50	213	107	106	0	77	6	33837	200	34440	631.7	53	52	141	0.6317
