# Supplementary material for: Geographical and social isolation drive the evolution of Austronesian languages
Source: PLoS One. 2020 Dec 1;15(12):e0243171. doi: 10.1371/journal.pone.0243171 (PMC7707576; doi:10.1371/journal.pone.0243171)
Supplement: S3 Dataset — (CSV) [file pone.0243171.s011.csv]

Lang1	Lang2	Tip1	Tip2	Shared_Node	BL	BL in years	Sqrt_BL
Tsou	CiuliAtayal	1	90	91	4.3478	4347.8	65.93784953
Bunun	CentralAmis	2	3	91	4.3478	4347.8	65.93784953
SubanunSindangan	Binukid	82	81	158	0.42	420	20.49390153
IsnegDibagatKabugaoIsneg	Gaddang	85	83	160	0.1397	139.7	11.81947545
IfugaoAmganad	BontokGuinaang	88	87	162	0.2844	284.4	16.86416319
DayakNgaju	MerinaMalagasy	77	76	154	2.5141	2514.1	50.14080175
KelabitBario	KayanUmaJuman	79	78	155	2.3499	2349.9	48.47576714
Iban	Melayu	7	8	100	0.5412	541.2	23.26370564
Chamorro	Palauan	72	73	102	3.5477	3547.7	59.56257214
Sika	Kedang	71	70	152	2.6105	2610.5	51.09305237
ESKamberaSouthern	LamboyaLaboya	66	67	151	1.8723	1872.3	43.27008204
RotiTermanu	Atoni	13	12	105	1.2244	1224.4	34.99142752
Numfor	Waropen	64	65	148	0.9326	932.6	30.53850029
Manam	Wogeo	58	57	143	0.1711	171.1	13.08051987
Motu	Mekeo	62	63	147	0.9921	992.1	31.49761896
Bwaidoga	Dobuan	59	60	146	1.0663	1066.3	32.65424934
Chuukese	Woleai	36	37	126	0.8515	851.5	29.18047292
Tongan	Samoan	31	30	122	1.7691	1769.1	42.06067047
FutunaEast	Niue	26	25	121	1.3765	1376.5	37.10121292
Rennellese	FutunaWest	28	27	112	1.5704	1570.4	39.62827274
Kapingamarangi	Luangiua	22	23	120	0.2271	227.1	15.06983742
Maori	Hawaiian	18	17	118	0.3168	316.8	17.79887637
Dehu	Nengone	40	39	128	1.7221	1722.1	41.49819273
SyeErromangan	Kwamera	44	45	132	1.8433	1843.3	42.93366977
Nahavaq	Tape	43	42	131	1.0292	1029.2	32.08114711
KwaraaeSolomonIslands	Toambaita	48	49	136	0.1979	197.9	14.06769349
Simbo	Roviana	53	52	141	0.6317	631.7	25.13364279
