# Supplementary material for: Geographical and social isolation drive the evolution of Austronesian languages
Source: PLoS One. 2020 Dec 1;15(12):e0243171. doi: 10.1371/journal.pone.0243171 (PMC7707576; doi:10.1371/journal.pone.0243171)
Supplement: S1 File — (R) [file pone.0243171.s012.R]

##########Script for reproducing the manuscript##########

# Author: Cecilia Padilla-Iglesias

# Geographical and Social Isolation Drive the Evolution of Austronesian Languages

## Load data obtained from RateCounter (https://github.com/SimonGreenhill/RateCounter)
## To perform these analyses Dataset_S2 has been divided into 3 datasets;
## "pairs_gains.csv"; "pairs_losses.csv" and "pairs_total.csv" comprising
## Differences in Gains, losses and total number of lexical differences 
## between each language pair

d <- read.csv("pairs_total.csv")  
k <- read.csv("sis_pairs_data.csv")

require(brms)
require(tidyverse)
require(wesanderson)
require(bayesplot)
require(grid)


#######################################################################

## GAINS MODELS

# File with only gains
dg <- read.csv("pairs_gains.csv")

# Exclude 2 pairs for which BL = whole tree
dg <- dg[3:27,]

# Standardise all variables

dg$log_pop_diff <- scale(dg$log_pop_diff)
dg$log_pop_culture_diff <- scale(dg$log_pop_culture_diff)
dg$within_diff_14 <- scale(dg$within_diff_14)
dg$internal_diff_15 <- scale(dg$internal_diff_15)
dg$between_diff_16 <- scale(dg$between_diff_16)
dg$log_isolation_diff <- scale(dg$log_isolation_diff)

## Fit models

## Null model

g0 <- brm (data=dg, family=poisson,
           diff_gains ~ 1,
           prior=c(prior(normal(0,10), class=Intercept)),
           iter=10000, warmup=2000, chains=3, cores=4, 
           control=list(adapt_delta=0.95))

##Control with isolation

g1 <- brm (data=dg, family=poisson,
           diff_gains ~ log_pop_culture_diff + log_isolation_diff,
           prior=c(prior(normal(0,10), class=Intercept),
                   prior(normal(0,2), class=b)),
           iter=10000, warmup=2000, chains=3, cores=4, 
           control=list(adapt_delta=0.95))

##Conflict between cultures + isolation

g2 <- brm (data=dg, family=poisson,
           diff_gains ~ log_pop_culture_diff + log_isolation_diff + between_diff_16,
           prior=c(prior(normal(0,10), class=Intercept),
                   prior(normal(0,2), class=b)),
           iter=10000, warmup=2000, chains=3, cores=4, 
           control=list(adapt_delta=0.95))

##Conflict within communities + isolation

g4 <- brm (data=dg, family=poisson,
           diff_gains ~ log_pop_culture_diff + log_isolation_diff + within_diff_14,
           prior=c(prior(normal(0,10), class=Intercept),
                   prior(normal(0,2), class=b)),
           iter=10000, warmup=2000, chains=3, cores=4, 
           control=list(adapt_delta=0.95))

## Conflict within culture and with other cultures + isolation

g6 <- brm (data=dg, family=poisson,
           diff_gains ~ log_pop_culture_diff + log_isolation_diff + within_diff_14 + between_diff_16,
           prior=c(prior(normal(0,10), class=Intercept),
                   prior(normal(0,2), class=b)),
           iter=10000, warmup=2000, chains=3, cores=4, 
           control=list(adapt_delta=0.95))

## Conflict within culture and with other cultures

g7 <- brm (data=dg, family=poisson,
           diff_gains ~ log_pop_culture_diff + within_diff_14 + between_diff_16,
           prior=c(prior(normal(0,10), class=Intercept),
                   prior(normal(0,2), class=b)),
           iter=10000, warmup=2000, chains=3, cores=4, 
           control=list(adapt_delta=0.95))

## Three conflicts no isolation 

g8 <- brm (data=dg, family=poisson,
           diff_gains ~ log_pop_culture_diff + within_diff_14 + internal_diff_15 + between_diff_16,
           prior=c(prior(normal(0,10), class=Intercept),
                   prior(normal(0,2), class=b)),
           iter=10000, warmup=2000, chains=3, cores=4, 
           control=list(adapt_delta=0.95))

## Only population size 

g9 <- brm (data=dg, family=poisson,
           diff_gains ~ log_pop_culture_diff,
           prior=c(prior(normal(0,10), class=Intercept),
                   prior(normal(0,2), class=b)),
           iter=10000, warmup=2000, chains=3, cores=4, 
           control=list(adapt_delta=0.95))

### Full model 

g5 <- brm (data=dg, family=poisson,
           diff_gains ~ log_pop_culture_diff + log_isolation_diff + within_diff_14 + internal_diff_15 + between_diff_16 ,
           prior=c(prior(normal(0,10), class=Intercept),
                   prior(normal(0,2), class=b)),
           iter=10000, warmup=2000, chains=3, cores=4, 
           control=list(adapt_delta=0.95))

## Internal conflict + isolation

g3 <- brm (data=dg, family=poisson,
           diff_gains ~ log_pop_culture_diff + log_isolation_diff + internal_diff_15,
           prior=c(prior(normal(0,10), class=Intercept),
                   prior(normal(0,2), class=b)),
           iter=10000, warmup=2000, chains=3, cores=4, 
           control=list(adapt_delta=0.95))


#####################################################################################
## LOSS MODELS

## Read file with lossess data

dl <- read.csv("pairs_losses.csv")

# Exclude 2 pairs fow which BL = whole tree 

dl <- dl[3:27,]

# Standardise all variables

dl$log_pop_diff <- scale(dl$log_pop_diff)
dl$within_diff_14 <- scale(dl$within_diff_14)
dl$internal_diff_15 <- scale(dl$internal_diff_15)
dl$between_diff_16 <- scale(dl$between_diff_16)
dl$log_isolation_diff <- scale(dl$log_isolation_diff)

## Null 
l0 <- brm (data=dl, family=poisson,
           diff_loss ~ 1,
           prior=c(prior(normal(0,10), class=Intercept)),
           iter=10000, warmup=2000, chains=3, cores=4, 
           control=list(adapt_delta=0.95))

##Control with isolation

l1 <- brm (data=dl, family=poisson,
           diff_loss ~ log_pop_culture_diff + log_isolation_diff,
           prior=c(prior(normal(0,10), class=Intercept),
                   prior(normal(0,2), class=b)),
           iter=10000, warmup=2000, chains=3, cores=4, 
           control=list(adapt_delta=0.95))

##Conflict between cultures + isolation

l2 <- brm (data=dl, family=poisson,
           diff_loss ~ log_pop_culture_diff + log_isolation_diff + between_diff_16,
           prior=c(prior(normal(0,10), class=Intercept),
                   prior(normal(0,2), class=b)),
           iter=10000, warmup=2000, chains=3, cores=4, 
           control=list(adapt_delta=0.95))

##Conflict within communities + isolation

l4 <- brm (data=dl, family=poisson,
           diff_loss ~ log_pop_culture_diff + log_isolation_diff + within_diff_14,
           prior=c(prior(normal(0,10), class=Intercept),
                   prior(normal(0,2), class=b)),
           iter=10000, warmup=2000, chains=3, cores=4, 
           control=list(adapt_delta=0.95))

## Conflict within comm and with other cultures

l6 <- brm (data=dl, family=poisson,
           diff_loss ~ log_pop_culture_diff + log_isolation_diff + within_diff_14 + between_diff_16,
           prior=c(prior(normal(0,10), class=Intercept),
                   prior(normal(0,2), class=b)),
           iter=10000, warmup=2000, chains=3, cores=4, 
           control=list(adapt_delta=0.95))

## Conflict no isolation
l7 <- brm (data=dl, family=poisson,
           diff_loss ~ log_pop_culture_diff + within_diff_14 + between_diff_16,
           prior=c(prior(normal(0,10), class=Intercept),
                   prior(normal(0,2), class=b)),
           iter=10000, warmup=2000, chains=3, cores=4, 
           control=list(adapt_delta=0.95))

## Three conflicts no isolation
l8 <- brm (data=dl, family=poisson,
           diff_loss ~ log_pop_culture_diff + within_diff_14 + internal_diff_15 + between_diff_16,
           prior=c(prior(normal(0,10), class=Intercept),
                   prior(normal(0,2), class=b)),
           iter=10000, warmup=2000, chains=3, cores=4, 
           control=list(adapt_delta=0.95))

## Only population size

l9 <- brm (data=dl, family=poisson,
           diff_loss ~ log_pop_culture_diff,
           prior=c(prior(normal(0,10), class=Intercept),
                   prior(normal(0,2), class=b)),
           iter=10000, warmup=2000, chains=3, cores=4, 
           control=list(adapt_delta=0.95))

## Full model

l5 <- brm (data=dl, family=poisson,
           diff_loss ~ log_pop_culture_diff + log_isolation_diff + within_diff_14 + internal_diff_15 + between_diff_16 ,
           prior=c(prior(normal(0,10), class=Intercept),
                   prior(normal(0,2), class=b)),
           iter=10000, warmup=2000, chains=3, cores=4, 
           control=list(adapt_delta=0.95))

##Internal conflict + isolation

l3 <- brm (data=dl, family=poisson,
           diff_loss ~ log_pop_culture_diff + log_isolation_diff + internal_diff_15,
           prior=c(prior(normal(0,10), class=Intercept),
                   prior(normal(0,2), class=b)),
           iter=10000, warmup=2000, chains=3, cores=4, 
           control=list(adapt_delta=0.95))

## Overall rate of lexical replacement

d <- read.csv("pairs_total.csv")

# Exclude 2 pairs fow which BL = whole tree 

d<- d[3:27,]

# Standardise all variables

d$log_pop_culture_diff <- scale(d$log_pop_culture_diff)
d$within_diff_14 <- scale(d$within_diff_14)
d$internal_diff_15 <- scale(d$internal_diff_15)
d$between_diff_16 <- scale(d$between_diff_16)
d$log_isolation_diff <- scale(d$log_isolation_diff)

gf_0 <- brm (data=d, family=poisson,
             Word_diff ~ 1,
             prior=c(prior(normal(0,10), class=Intercept)),
             iter=10000, warmup=2000, chains=3, cores=4, 
             control=list(adapt_delta=0.95))
gf <- brm (data=d, family=poisson,
           Word_diff ~ log_pop_culture_diff + log_isolation_diff + within_diff_14 + internal_diff_15 + between_diff_16 ,
           prior=c(prior(normal(0,10), class=Intercept),
                   prior(normal(0,2), class=b)),
           iter=10000, warmup=2000, chains=3, cores=4, 
           control=list(adapt_delta=0.95))
gf9 <- brm (data=d, family=poisson,
           Word_diff ~ log_pop_culture_diff ,
           prior=c(prior(normal(0,10), class=Intercept),
                   prior(normal(0,2), class=b)),
           iter=10000, warmup=2000, chains=3, cores=4, 
           control=list(adapt_delta=0.95))
gf1 <- brm (data=d, family=poisson,
            Word_diff ~ log_pop_culture_diff + log_isolation_diff,
            prior=c(prior(normal(0,10), class=Intercept),
                    prior(normal(0,2), class=b)),
            iter=10000, warmup=2000, chains=3, cores=4, 
            control=list(adapt_delta=0.95))
gf8 <- brm (data=d, family=poisson,
            Word_diff ~ log_pop_culture_diff +within_diff_14 + internal_diff_15 + between_diff_16 ,
            prior=c(prior(normal(0,10), class=Intercept),
                    prior(normal(0,2), class=b)),
            iter=10000, warmup=2000, chains=3, cores=4, 
            control=list(adapt_delta=0.95))

####Same models non-Bayesian framework + check collinearity between predictors
## using GVIFs
require(car)

## Overall

freq <- glm(Word_diff ~ log_pop_diff + log_isolation_diff + within_diff_14 + internal_diff_15 + between_diff_16, data=d, family=poisson)
summary(freq)
vif(freq) # Collinearity not an issue

## Gains

freq_gains <- glm(diff_gains ~ log_pop_diff + log_isolation_diff + within_diff_14 + internal_diff_15 + between_diff_16, data=dg, family=poisson)
summary(freq_gains)
vif(freq_gains)

# Losses

freq_losses <- glm(diff_loss~ log_pop_diff + log_isolation_diff + within_diff_14 + internal_diff_15 + between_diff_16, data=dl, family=poisson)
summary(freq_losses)
vif(freq_losses)

######################################################################################
### Model comparisons - gains 

w_g0 <- waic(g0)
w_g9 <- waic(g9)
w_g1 <- waic(g1)
w_g5 <- waic(g5)
w_g8 <- waic(g8)

gains_comp <- tibble(model = c("Intercept-only", "Population size (log)", "Population size (log) + Isolation",
                               "Population size (log) + Isolation + Conflict", "Population size + Conflict"),
                     WAIC = c(w_g0$estimates[3,1], w_g9$estimates[3,1], w_g1$estimates[3,1], w_g5$estimates[3,1], w_g8$estimates[3,1]),
                     SE = c(w_g0$estimates[3,2], w_g9$estimates[3,2], w_g1$estimates[3,2], w_g5$estimates[3,2], w_g8$estimates[3,2]))
gains_weights <- as.table(model_weights(g0,g9,g1,g5,g8, weights="waic"))

comp_table_gains <- cbind(gains_comp, gains_weights)
write.csv(comp_table_gains, "gains_waic_poisson.csv")

### Model comparisons - losses 

w_l0 <- waic(l0)
w_l9 <- waic(l9)
w_l1 <- waic(l1)
w_l5 <- waic(l5)
w_l8 <- waic(l8)
losses_comp <- tibble(model = c("Intercept-only", "Population size (log)", "Population size (log) + Isolation",
                                "Population size (log) + Isolation + Conflict", "Population size + Conflict"),
                      WAIC = c(w_l0$estimates[3,1], w_l9$estimates[3,1], w_l1$estimates[3,1], w_l5$estimates[3,1], w_l8$estimates[3,1]),
                      SE = c(w_l0$estimates[3,2], w_l9$estimates[3,2], w_l1$estimates[3,2], w_l5$estimates[3,2], w_l8$estimates[3,2]))
losses_weights <- as.table(model_weights(l0,l9,l1,l5,l8, weights="waic"))

comp_table_losses <- cbind(losses_comp, losses_weights)
write.csv(comp_table_losses, "losses_waic_poisson.csv")

### Model comparisons - full 

w_l0 <- waic(gf_0)
w_l9 <- waic(gf9)
w_l1 <- waic(gf1)
w_l5 <- waic(gf)
w_l8 <- waic(gf8)
turnover_comp <- tibble(model = c("Intercept-only", "Population size (log)", "Population size (log) + Isolation",
                                "Population size (log) + Isolation + Conflict", "Population size + Conflict"),
                      WAIC = c(w_l0$estimates[3,1], w_l9$estimates[3,1], w_l1$estimates[3,1], w_l5$estimates[3,1], w_l8$estimates[3,1]),
                      SE = c(w_l0$estimates[3,2], w_l9$estimates[3,2], w_l1$estimates[3,2], w_l5$estimates[3,2], w_l8$estimates[3,2]))
turnover_weights <- as.table(model_weights(gf_0,gf9,gf1,gf,gf8, weights="waic"))

comp_table_turnover <- cbind(turnover_comp, turnover_weights)
write.csv(comp_table_turnover, "turnover_waic_poisson.csv")

###############################################################################
## Table of coefficients of best models and models of ponly population size
require(sjstats)

coefs_gains5 <- as.data.frame(tidy_stan(g5, prob=0.95, effects="all"))
coefs_gains3 <- as.data.frame(tidy_stan(g9, prob=0.95, effects="all"))

coefs_losses5 <- as.data.frame(tidy_stan(l5, prob=0.95, effects="all"))
coefs_losses3 <- as.data.frame(tidy_stan(l9, prob=0.95, effects="all"))

coefs_replacement <- as.data.frame(tidy_stan(gf, prob=0.95, effects="all"))

#################################################################################
# R2 (Bayes)

R2_fullgain <- bayes_R2(g5)
R2_fullloss <- bayes_R2(l5)
R2_fulloverall <- bayes_R2(gf)

###############################################################
